# Supplementary material for: Strong Selection Against Early Generation Hybrids in Joshua Tree Hybrid Zone Not Explained by Pollinators Alone
Source: Front Plant Sci. 2020 May 26;11:640. doi: 10.3389/fpls.2020.00640 (PMC7264850; doi:10.3389/fpls.2020.00640)
Supplement: Supplementary file 1 [file Data_Sheet_1.xlsx]

## Sheet: RandomSNPs
Appendix Table: Includes parameters for all SNP clines, with a separate sheets for each category (Random, High Fst, SNPs associated with style length in the GWAS, and SNPs associated with trunk height in the GWAS). For detailed explanations of the parameters, consult Derryberry et al 2014.
SNPid	BestFitModel	center	width	pmin	pmax	centerLLlow	centerLLhigh	widthLLlow	widthLLhigh	pminLLlow	pminLLhigh	pmaxLLlow	pmaxLLhigh	deltaM	tauM	deltaM2LLLow	deltaM2LLHigh	tauM2LLLow	tauM2LLHigh	deltaP
11663_32.A	1	-6573.41	253.005	0.911695	0.994582	-6999.9	-4988.79	0.102613	7222.7	0.657894	0.973035	0.983628	0.998254							0.0828865
9282_62.A	1	-5813.36	72.0066	0.938566	0.998088	-6999.85	-918.518	3.93334	12846.4	0.738981	0.973106	0.990721	0.999999							0.0595223
5894_94.A	1	-5342.25	507.89	0.898966	0.977564	-6840.95	-206.535	0.747427	12942	0.865687	0.923587	0.9357215 0.9999704								0.0785987
13350_83.A	1	-3348.14	878.813	0.938357	0.999977	-6998.23	-1098.44	1.41177	8260.84	0.786732	0.972342	0.995576	1							0.0616196
3488_85.A	1	-3000.09	525.038	0.943838	0.999982	-6995.27	-1053.65	0.46228	8350.58	0.793015	0.974896	0.995454	1							0.0561445
8017_17.A	1	-2978.74	299.079	0.953061	0.999886	-6086.23	-1119.98	0.380445	7100.02	0.930982	0.968631	0.982281	0.999997							0.0468251
13251_48.A	1	-2726.59	5593.5	0.759077	0.999832	-6999.6	-546.022	1684.19	12297.2	0.2993	0.860066	0.986019	0.999999							0.240755
13114_89.A	1	-2311.47	646.841	0.896174	0.999777	-5098.75	-134.472	0.212588	8835.65	0.84421	0.921714	0.983877	0.999997							0.103603
11602_88.A	1	-1643.59	929.424	0.936591	0.999974	-5893.86	-715.014	2.13807	6872.89	0.910238	0.956939	0.98235	0.999997							0.0633829
12927_68.A	1	-1231.4	694.958	0.921508	0.999912	-6993.04	-555.653	2.7787	8844.83	0.773455	0.961724	0.994838	0.999999							0.0784046
12583_12.A	1	-1166.61	1181.95	0.915909	0.999744	-6999.23	-291.824	1.32331	11443.1	0.691822	0.96054	0.990495	0.999999							0.0838357
7591_59.A	1	-1029.95	2697.2	0.770017	0.999967	-2965.15	-140.71	1067.61	6530.49	0.681983	0.840079	0.990466	1							0.22995
8112_44.A	1	-994.132	2918.32	0.927619	0.999823	-4754.52	2757.26	2.85573	12920	0.848657	0.951808	0.983452	0.999996							0.072204
14430_91.A	1	-921.854	2210.95	0.819641	0.999554	-2624.71	-142.397	201.622	5774.02	0.767788	0.863086	0.983083	0.999998							0.179913
5013_59.A	1	-900.741	107.817	0.955895	0.999984	-1265.89	-226.125	2.72251	1976.58	0.913502	0.976347	0.9951907 0.9999964								0.0440881
3100_33.A	1	-836.237	3408.57	0.600107	0.99977	-1792.52	-160.569	2104.87	5844.22	0.512513	0.685756	0.985778	1							0.399663
10977_71.A	1	-743.606	1603.09	0.909432	0.999842	-3930.52	372.28	69.5442	7684.33	0.844219	0.954657	0.992218	0.999999							0.0904104
2009_10.A	1	-692.375	2033.25	0.628515	0.99998	-1432.85	-203.693	1119.34	3711.42	0.543756	0.709961	0.991154	1							0.371465
12199_79.A	1	-638.982	107.525	0.835209	0.976565	-1215.08	-135.436	1.13544	2942.3	0.778351	0.897451	0.959523	0.990248							0.141356
1302_9.A	1	-620.223	6055.96	0.550732	0.866674	-5350.68	2084.05	164.571	12997.4	0.379354	0.640828	0.731153	0.999971							0.315942
1008_15.A	1	-543.786	3240.48	0.759741	0.999711	-2444.82	347.44	1281.35	7433.3	0.670618	0.836646	0.988829	0.999999							0.23997
14296_44.A	1	-496.769	51.9049	0.571643	0.76793	-792.365	-38.5913	3.18243	1749.05	0.522333	0.614495	0.706818	0.821384							0.196287
11056_73.A	1	-492.919	133.576	0.892893	0.96456	-6996.53	1899.54	18.1081	12999.4	0.712892	0.924381	0.950812	0.999966							0.0716669
7614_45.A	1	-395.055	10.6873	0.928298	0.999985	-636.331	-128.935	0.159385	778.225	0.883838	0.95677	0.994886	1							0.0716878
14087_11.A	1	-365.68	3569.85	0.876901	0.992119	-3482.74	2642.68	72.7312	12988.9	0.774328	0.916447	0.955356	0.999991							0.115218
3830_36.A	1	-309.53	969.504	0.851963	0.993783	-1092.43	165.483	1.93955	3216.65	0.779441	0.901732	0.978618	0.999565							0.141819
3548_80.A	1	-300.299	70.5338	0.908036	0.997331	-864.19	78.7134	0.239247	2513.99	0.8576	0.938639	0.9890086 0.9999981								0.0892949
6507_42.A	1	-259.322	88.9613	0.954981	0.999898	-993.32	-22.4794	0.0115083	1453.23	0.931976	0.968134	0.990965	0.999999							0.0449175
11386_12.A	1	-227.159	4789.97	0.297053	0.857968	-1844.66	2089.09	1819.84	12999	0.000140287	0.383592	0.776868	0.999932							0.560915
11735_70.A	1	-201.818	17.5069	0.951128	0.999989	-743.413	107.587	0.326818	1465.07	0.920755	0.975812	0.99494	0.999999							0.0488613
1843_30.A	1	-196.741	32.9939	0.968703	0.999796	-3804.49	190.022	4.74564	7477.93	0.938064	0.983664	0.996306	0.999996							0.0310932
10226_31.A	1	-166.71	137.323	0.924931	0.999987	-2381.52	153.834	10.8753	5412.98	0.874734	0.961002	0.993754	1							0.0750556
36214_20.A	1	-146.068	87.9994	0.896824	0.997165	-1274.27	99.204	0.486924	3495.43	0.813355	0.932433	0.985556	0.999974							0.10034
1418_82.A	1	-130.491	30.9354	0.824865	0.993185	-741.877	109.632	0.710098	2036.8	0.744152	0.873828	0.98108	0.999605							0.16832
14445_33.A	1	-124.674	1027.09	0.889809	0.999958	-658.136	452.542	28.5089	2506.14	0.836882	0.929613	0.992233	0.999999							0.110148
11700_82.A	1	-122.209	64.7128	0.842076	0.993239	-529.569	1182.43	0.735972	5443.11	0.755917	0.881092	0.979648	0.999999							0.151163
9845_16.A	1	-115.472	42.1365	0.96893	0.998352	-3469.55	766.276	2.44328	8392.55	0.936584	0.984936	0.993494	1							0.029422
12398_63.A	1	-113.962	20.9809	0.973203	0.998687	-1045.99	1262.66	0.0342527	4599.66	0.947924	0.991497	0.993634	0.999998							0.0254835
2883_12.A	1	-108.476	45.2086	0.666842	0.958164	-708.498	102.713	0.123358	2634.14	0.615939	0.712967	0.925628	0.997755							0.291322
7079_87.A	1	-87.969	3167.78	0.921471	0.999853	-3218.08	1406.9	20.231	10038.7	0.866394	0.955564	0.983369	0.999999							0.0783816
11851_77.A	1	-86.0166	190.639	0.926353	0.999827	-6999.26	123.369	20.8918	12261.5	0.684893	0.959825	0.992358	0.999999							0.0734741
6048_52.A	1	-80.0609	1079.13	0.739766	0.990236	-935.123	289.344	10.122	3796.67	0.64134	0.800932	0.970027	0.998955							0.25047
6441_80.A	1	-54.4312	232.317	0.532341	0.832964	-241.766	120.535	0.198986	1107.68	0.469035	0.605148	0.790534	0.869181							0.300623
1006_86.A	1	-51.9072	2917.34	0.108727	0.978912	-308.005	219.473	2014.33	4066.2	0.0622911	0.175588	0.944655	0.998767							0.870185
3890_62.A	1	-14.4401	217.57	0.942699	0.99582	-6998.11	1285.19	8.23024	12975.6	0.784786	0.973235	0.987026	0.999998							0.0531218
2298_82.A	1	32.6105	57.4188	0.791306	0.925326	-112.368	114.101	0.21851	502.365	0.7525	0.819463	0.889126	0.952183							0.13402
14034_41.A	1	94.1903	71.4828	0.848001	0.975025	-1155.73	259.517	1.6618	5221.21	0.807889	0.881866	0.953103	0.99798							0.127024
12415_94.A	1	103.22	1624.01	0.752513	0.999945	-352.93	518.911	599.343	2871.22	0.685707	0.817746	0.98302	0.999998							0.247432
14115_19.A	1	135.724	1571.52	0.956107	0.999702	-6999.66	1654.68	8.22159	12998.3	0.830021	0.98352	0.990012	1							0.0435946
585_67.A	1	160.547	2076.97	0.867323	0.999817	-1423.28	892.588	542.813	6149.94	0.793032	0.911441	0.989287	1							0.132494
2565_83.A	1	163.089	61.249	0.938737	0.999992	-8.9482	566.515	0.10129	1124.43	0.90673	0.960599	0.99301	0.999999							0.0612545
2980_85.A	1	190.067	201.365	0.415807	0.652362	-105.216	479.122	0.818141	1433.71	0.35133	0.480385	0.5942022 0.703932								0.236555
13246_51.A	1	195.977	16.5653	0.924442	0.980729	-273.894	570.616	0.397021	2149.32	0.890831	0.952584	0.96112	0.991154							0.0562876
9436_31.A	1	203.396	174.07	0.972163	0.999932	-333.044	3093	1.87577	7860.65	0.923783	0.981755	0.990457	1							0.0277695
4311_37.A	1	246.95	1.59291	0.949631	0.999236	-1550.77	619.215	1.59291	5093.2	0.906926	0.971319	0.994302	0.999997							0.049605
16803_16.A	1	270.824	71.2103	0.95597	0.996731	-1191.34	53.9569	0.111351	2654.17	0.918099	0.97183	0.987646	0.999749							0.0407616
11557_52.A	1	285.069	101.282	0.788148	0.953939	31.2497	569.4	0.0121819	841.012	0.733263	0.837549	0.924415	0.973767							0.165791
6810_84.A	2	293.402	1078.4	0.530832	0.998012	155.713	498.853	378.217	1722.35	0.477527	0.560361	0.96192	0.999227	428.418	0.15383	62.7634	793.865	0.0427863	0.433936	0.46718
13769_25.A	1	317.199	102	0.967466	0.999819	-430.838	767.412	0.564651	2770.11	0.93924	0.98172	0.992976	0.999997							0.0323527
7183_27.A	1	384.952	51.5938	0.839255	0.989452	-514.962	869.492	1.99593	4856.85	0.7594	0.880506	0.973242	0.999999							0.150197
1304_83.A	null																			0
6490_23.A	1	425.06	31.5229	0.929864	0.985387	-5583.53	5988.6	1.43631	12999.9	0.778804	0.957998	0.964792	0.999993							0.0555226
785_87.A	1	431.594	198.454	0.708349	0.884118	-275.003	652.74	1.27952	4528.07	0.653136	0.754777	0.83589	0.917694							0.175768
11186_86.A	1	436.489	4.43742	0.951963	0.999726	-185.636	816.854	0.628851	2699.7	0.926057	0.96974	0.993767	1							0.0477626
3988_37.A	1	463.292	3565.51	0.865409	0.987339	-1904.16	2553.61	7.37594	12899.2	0.799622	0.915698	0.952714	0.999994							0.12193
1177_52.A	1	465.219	5272.63	0.629971	0.999923	-562.467	2797.41	1790.14	10299.9	0.427584	0.726086	0.982585	0.999997							0.369952
7962_64.A	1	485.726	27.5998	0.427779	0.708728	259.973	1619.44	0.470768	5503.31	0.309362	0.483288	0.656042	0.792314							0.280949
13980_22.A	1	497.903	3318.15	0.815919	0.999775	-606.492	1960.33	112.029	8165.94	0.728242	0.871296	0.980125	1							0.183856
5095_35.A	1	541.566	21.0525	0.913347	0.999969	332.015	646.559	0.0377723	602.842	0.875568	0.943813	0.9933861 0.9999994								0.0866218
7307_16.A	1	563.76	35.8277	0.977344	0.999578	176.525	2257.57	6.49779	3839.46	0.965642	0.991052	0.993644	0.999993							0.022234
13232_22.A	1	601.547	59.8599	0.948504	0.999598	-3898.16	823.908	14.7597	9536.14	0.878789	0.964693	0.992434	0.999996							0.0510932
7832_24.A	1	697.108	7.79253	0.465354	0.729215	653.585	904.134	0.199235	557.611	0.411998	0.519987	0.669589	0.780424							0.263862
17975_62.A	1	720.6	9.20066	0.884163	0.960191	-426.217	5061.38	1.04625	12995	0.839808	0.921663	0.933727	0.999988							0.0760278
2862_33.A	1	734.194	534.88	0.964326	0.999792	-1092.23	1848.43	10.6481	6539.6	0.940657	0.979264	0.99188	0.999999							0.0354657
3248_78.A	1	785.295	88.4465	0.956188	0.999605	406.622	1718.26	0.126329	3267.35	0.931001	0.972141	0.991007	0.999999							0.0434171
13575_32.A	1	822.61	82.5342	0.727331	0.925058	570.571	1241.6	0.533033	1423.19	0.676425	0.771488	0.889766	0.95402							0.197727
6092_60.A	1	983.899	164.375	0.960875	0.999999	473.72	1593.06	0.564689	1975.73	0.92967	0.980911	0.994738	0.999999							0.0391246
3672_18.A	1	1162.14	171.186	0.968239	0.99699	363.165	2526.91	2.68697	4366.82	0.94301	0.986158	0.988749	0.999517							0.0287504
5032_84.A	1	1581.87	66.7827	0.656398	0.81329	1267.86	1978.98	1.87897	1585.27	0.594941	0.716181	0.780293	0.851384							0.156892
35975_85.A	1	2945.11	111.806	0.888226	0.967943	1591.27	3082.64	1.19691	2665.22	0.837403	0.93577	0.949903	0.980396							0.0797166
186_62.A	null
687_10.A	null
1062_77.A	null
2358_38.A	null
2614_70.A	null
3410_35.A	null
4374_69.A	null
4526_34.A	null
5781_18.A	null
7759_23.A	null
7924_40.A	null
8358_75.A	null
8848_67.A	null
9013_26.A	null
11413_49.A	null
13213_46.A	null
13286_77.A	null
14606_47.A	null
25984_8.A	null

## Sheet: HighFst
SNP	BestFitModel	center	width	pmin	pmax	centerLLlow	centerLLhigh	widthLLlow	widthLLhigh	pminLLlow	pminLLhigh	pmaxLLlow	pmaxLLhigh	deltaM	tauM	deltaM2LLLow	deltaM2LLHigh	tauM2LLLow	tauM2LLHigh	deltaL	tauL	deltaR	tauR	deltaL2LLLow	deltaL2LLHigh	tauL2LLLow	tauL2LLHig	deltaR2LLLow	deltaR2LLHigh	tauR2LLLow	tauR2LLHigh	deltaP
10010_55.A	3	113.558	338.752	0.108357	0.949123	64.279	235.93	322.497	718.9	0.0875658	0.149579	0.940845	0.960997							17.0086	0.0826687	10421.5	0.589468	8.19604	86.1953	0.0696261	0.22691	2539.01	12780.5	0.373921	0.94944	0.840766
10034_9.A	2	172.566	668.745	0.273857	0.999696	-93.9123	218.182	529.511	1574.84	0.173541	0.300329	0.969364	0.999753	365.12	0.120309	20.8554	12990.7	0.00328661	0.997943													0.725839
1006_86.A	2	-23.2017	1973.8	0.104108	0.983498	-271.961	246.493	840.873	3916.98	0.0593439	0.169572	0.944047	0.999939	430.861	0.57008	2.40417	12999.7	0.000152599	0.999956													0.87939
10249_79.A	3	356.177	187.248	0.0316522	0.93684	41.1287	410.641	115.665	740.405	0.00138397	0.115167	0.911246	0.959705							8.95319	0.0204022	4841.64	0.275612	0.0694625	95.7745	0.0154953	0.109388	184.114	12927.4	0.0117534	0.999109	0.905188
10342_15.A	2	-189.071	2078.99	0.159242	0.99997	-426.996	42.9408	706.905	2800.35	0.0973169	0.232554	0.988454	1	12250.5	0.949451	0.779689	12997	0.000391295	0.999983													0.840728
1035_33.A	2	106.329	1713.01	0.124295	0.989804	-59.8195	332.199	581.969	3300.76	0.0832245	0.193543	0.942486	0.999936	336.086	0.303736	18.0434	864.35	0.100526	0.951774													0.86551
1047_12.A	3	-36.5239	981.485	0.190919	0.95757	-362.585	8.28003	981.485	2326.48	0.0684975	0.234316	0.939476	0.974971							109.876	0.123474	12638.7	0.435101	13.4857	158.43	0.123474	0.405065	1631	12638.7	0.153088	0.967098	0.766651
10547_48.A	1	-596.393	4536.72	0.14	1	-1135.88	-230.152	3334.59	6436.43																							0.86
10580_88.A	2	214.614	1329.12	0.145097	0.990904	-7.42594	329.595	633.834	2349.46	0.0867786	0.197007	0.966552	0.999983	643.931	0.221722	5.87501	1138.75	0.121078	0.883118													0.845806
10590_46.A	3	34.8762	613.048	0.12949	0.996178	-155.758	182.613	335.172	1090.14	0.00930669	0.224647	0.982954	0.999508							36.8093	0.141483	2093.55	0.198198	0.0862988	253.219	0.0240005	0.517639	147.608	12977	0.000525931	0.998279	0.866687
10602_35.A	1	-45.9233	3690.36	0.0333333	0.954545	-361.873	213.595	2706.49	5284.63																							0.921212
106951_84.A	2	-58.1697	888.376	0.157358	0.966419	-210.87	122.725	637.472	2582.25	0.10452	0.2055	0.94378	0.994364	230.745	0.346652	10.6754	12999.1	0.000482261	0.999849													0.809061
10818_79.A	2	-89.7825	785.366	0.252503	0.997835	-349.976	173.404	785.366	3170.51	0.176249	0.315528	0.988395	1	56.9176	0.428231	15.0211	12986	0.000221216	0.999989													0.745332
10899_16.A	2	-714.385	3522.2	0.0885266	0.999147	-1039.18	-293.487	2133.84	5039.53	0.0658405	0.201863	0.930837	0.999996	1941.51	0.181888	3.35921	12994.8	7.51444e-06	0.99974													0.910621
11033_77.B	2	-172.623	2161.79	0.238822	0.981886	-408.94	139.029	593.182	3269.07	0.139128	0.295408	0.937544	0.999908	1789.49	0.124002	14.2787	12990.5	7.03964e-05	0.99968													0.743064
11265_10.A	2	-4.56202	2237.76	0.0818867	0.976053	-331.022	140.948	629.889	4015.53	0.02552	0.130031	0.935059	0.999039	688.292	0.346998	6.88673	2018.62	0.153658	0.996909													0.894166
11303_50.B	2	150.431	911.257	0.0977439	0.942727	-25.0425	294.258	326.475	1845.95	0.0706637	0.179911	0.893958	0.988267	335.935	0.0966119	50.0841	721.083	0.0421713	0.631004													0.844984
11371_88.A	2	15.3391	1920.43	0.15131	0.979018	-155.889	234.689	657.206	3217.03	0.0961816	0.202435	0.948201	0.99931	607.063	0.412925	15.7094	12990.7	0.00174051	0.997273													0.827709
11375_13.A	1	-223.259	2990.07	0.142857	1	-528.75	23.14	2274.12	4073.2																							0.857143
11525_76.A	2	-115.166	1675.06	0.204943	0.987151	-534.658	60.6576	1076.57	3123.64	0.107664	0.283163	0.949844	0.999866	812.234	0.19668	348.722	1813.16	0.0290988	0.525487													0.782208
11564_92.A	2	-52.8023	2841.42	0.0364458	0.905346	-325.173	328.534	1053.97	4538.48	0.00141559	0.0980278	0.834251	0.999475	1998.16	0.190716	10.4011	12996.2	0.000373591	0.999911													0.8689
11614_93.A	2	-53.9688	1042.15	0.0672202	0.997957	-209.236	136.007	404.528	3560.43	0.0537162	0.129262	0.985445	0.999997	102.036	0.393569	9.34683	12989.4	0.00127136	0.99746													0.930737
11621_72.A	2	-175.926	1901.98	0.221336	0.999766	-467.367	66.8569	720.239	2687.45	0.149952	0.303949	0.988812	0.999997	9632.71	0.580214	23.7883	12996.8	0.000580331	0.999744													0.77843
12239_87.A	2	-649.368	2451.37	0.0518989	0.998288	-1028.68	-497.327	1785.47	3382.21	0.0177214	0.126993	0.953129	0.999992	2068.7	0.0583851	576.291	12993.7	0.00033402	0.999683													0.946389
12433_56.A	2	147.313	1309.51	0.158037	0.987482	-44.0025	330.439	463.717	2531.78	0.121421	0.227742	0.961399	0.999987	404.879	0.41139	7.51334	12968.8	0.0113908	0.97829													0.829445
12518_28.A	2	-396.344	1833.49	0.147379	0.996642	-657.057	-222.267	1399.71	2656.7	0.0767094	0.201313	0.965638	0.999821	1492.72	0.0835038	550.874	12999.9	0.00026061	0.999942													0.849262
12842_29.A	1	-464.897	2884.97	0.166667	1	-794.156	-209.045	2181.15	3951.69																							0.833333
1310_67.A	3	77.1444	2140.01	0.0149727	0.969165	-210.804	370.468	1161.51	3580.49	0.00044026	0.137396	0.931861	0.987861							107.428	0.251527	6744.29	0.475251	1.01159	522.443	0.100328	0.622086	660.506	12767	0.0223108	0.981212	0.954192
13577_82.A	2	-108.95	1818.73	0.0751827	0.987957	-349.697	95.0384	736.734	3383.49	0.0232441	0.124288	0.944878	0.999997	273.719	0.663044	0.977226	12984.8	0.000208158	0.999814													0.912775
14307_47.A	1	-236.795	3097.84	0.0909091	1	-586.391	29.1718	2356.86	4270.36																							0.909091
14562_73.A	2	-271.752	2381.92	0.158033	0.999979	-503.378	36.9339	1012.45	3159.02	0.101191	0.239251	0.986558	1	12373.4	0.995601	10.6533	12998.5	0.000300108	0.999834													0.841946
14619_16.A	1	-1585.05	8390.97	0	0.945946	-2192.47	-1035.44	6924.1	10261.3																							0.945946
1464_74.A	2	48.4213	1180.16	0.00131857	0.935355	-24.3864	220.582	414.015	2017.58	0.000632649	0.0404337	0.901911	0.997961	346.011	0.156959	94.4229	615.89	0.0645436	0.316418													0.934036
1561_53.A	3	63.343	1469.97	0.0624897	0.98179	-336.273	279.989	642.372	2443.8	0.0126639	0.234527	0.9616648 0.998795								8.15629	0.134612	4909.72	0.448438	0.993402	331.023	0.041771	0.477489	261.319	12932.5	0.0301519	0.999546	0.9193
1686_88.A	1	-151.555	3494.8	0.0555556	1	-434.936	90.2846	2763.99	4522.86																							0.944444
1786_41.A	2	-322.744	380.817	0.207013	0.951577	-563.186	-65.0906	258.084	2588.66	0.135621	0.278568	0.909323	0.996308	43.2109	0.246847	0.78367	12993.4	9.15825e-05	0.999641													0.744564
1796_37.A	3	-79.1848	1806.53	0.0260905	0.969302	-256.46	124.201	1050.86	2718.34	0.000348671	0.130421	0.940287	0.987816							60.0242	0.224782	3396.88	0.463119	0.145273	233.54	0.115089	0.609892	76.3881	12914.4	0.00300114	0.992143	0.943211
1939_62.A	1	-612.972	7223.32	0	0.90625	-1114.47	-150.697	5664.34	9199.77																							0.90625
20394_36.A	2	135.285	883.015	0.00034732	0.993353	57.1085	295.269	665.992	2502.48	0.00034732	0.0689724	0.906467	0.993353	177.269	0.0957317	127.37	602.353	0.0957317	0.583409													0.993006
2355_43.A	2	-93.8886	1841.15	0.0338229	0.998521	-202.982	104.155	947.874	2618.66	0.0226569	0.0922191	0.972265	0.999867	559.343	0.354439	170.762	917.943	0.164674	0.842427													0.964698
2650_12.A	2	-19.4547	1277.53	0.141642	0.977246	-223.201	133.105	545.116	2668.55	0.0929132	0.199066	0.951674	0.999928	467.637	0.37437	10.2927	12995.3	0.000215202	0.999795													0.835604
2655_50.A	1	-482.989	3599.91	0.1	1	-869.854	-198.692	2757.55	4898.99																							0.9
3070_22.A	3	-48.6882	1815.12	0.164769	0.992374	-398.452	-3.41433	978.461	2878.66	0.0149799	0.192236	0.954824	0.996911							66.3981	0.336621	308.41	0.959855	0.106618	495.709	0.11006	0.997618	308.41	12659.6	0.0437044	0.965679	0.827605
3258_42.A	2	-269.369	2746.56	0.189532	0.965258	-664.923	97.4428	950.497	4357.2	0.0992764	0.272124	0.927976	0.999601	7832.13	0.174435	4.89801	12999	0.000246191	0.999989													0.775726
3281_61.A	2	3.85625	1614.17	0.203934	0.999765	-361.824	234.363	1039.8	4347.66	0.142926	0.269872	0.957727	0.999913	287.183	0.377696	0.644191	12983.8	0.00280958	0.999876													0.795831
3416_68.A	3	126.599	1284.57	0.00418757	0.950754	-191.204	250.132	875.534	2523.97	0.000145448	0.0972411	0.925631	0.987062							50.0276	0.211836	7641.38	0.473462	1.46993	381.588	0.155779	0.819051	234.165	12952.1	0.00284545	0.996064	0.946567
3910_22.A	2	-314.704	2185.86	0.124093	0.986282	-564.322	-64.7889	899.684	3061.69	0.0685125	0.201917	0.963896	0.999814	7015.76	0.840709	24.9566	12999	0.000178843	0.999852													0.862189
39625_84.A	3	82.1226	1856.7	0.0138111	0.999062	-137.236	349.019	1243.59	2464.42	0.00136143	0.133026	0.988401	0.999985							219.37	0.202049	4317.78	0.886926	0.52178	632.099	0.0996673	0.671315	713.941	12946.6	0.000402831	0.993711	0.985251
4130_40.A	2	-535.764	2795.3	0.128496	0.999675	-784.758	-194.455	1386.45	4025	0.0754513	0.211093	0.983367	0.999996	1112.41	0.677673	7.4109	12999.7	0.000805393	0.999827													0.871179
4223_34.A	3	-112.606	1555.04	0.053332	0.927958	-363.99	91.1325	1145.5	2935.85	0.00974854	0.123952	0.891623	0.980153							137.077	0.279954	587.511	0.382436	3.54416	526.81	0.0736333	0.768501	587.511	12559.1	0.00186632	0.996725	0.874626
428_38.A	2	108.811	1160.09	0.208233	0.993993	-243.254	261.094	775.326	3038.94	0.130227	0.265976	0.961925	0.999998	418.576	0.253784	1.63012	12998.2	0.000217627	0.998081													0.78576
4308_44.A	3	352.444	681.086	0.142834	0.962383	99.0479	495.308	215.909	1543.29	0.000652275	0.206862	0.929818	0.97878							67.2018	0.0715264	304.753	0.359866	0.209859	169.376	0.0143367	0.166208	128.663	12981.1	0.00319359	0.999826	0.819549
4337_25.A	null																															0
4471_6.A	1	-180.088	4956.68	0.111111	1	-556.604	157.069	3670.76	6705.8																							0.888889
4699_68.A	3	-178.784	1505.13	0.19916	0.981604	-510.133	3.1659	870.253	2136.45	0.0376116	0.306079	0.967912	0.989957							0.826987	0.218402	6297.43	0.520794	5.25569	151.98	0.117224	0.365615	1865.65	12641.6	0.0789766	0.997947	0.782444
4748_76.A	1	91.9859	3538.67	0.0384615	1	-179.628	330.119	2767.66	4673.58																							0.961538
4762_65.B	2	501.133	368.062	0.0191738	0.981633	260.358	548.571	86.8896	1217.72	0.0135774	0.13075	0.897665	0.9994	129.062	0.0276912	27.7207	598.374	0.0138959	0.369105													0.962459
4835_43.A	2	-207.037	2720.59	0.0516532	0.963778	-619.041	22.536	626.55	4967.16	6.09436e-05	0.106095	0.9146	0.999827	371.532	0.778381	2.90645	12999.7	1.34991e-05	0.999911													0.912125
5483_62.A	2	-398.129	2174.12	0.111178	0.999603	-625.231	-176.324	667.038	2883.24	0.0737152	0.193375	0.978487	0.999996	1996.42	0.421314	18.2304	12999.7	0.000186333	0.999774													0.888425
555_6.A	1	28.9468	3395.3	0.166667	1	-276.757	301.44	2580.64	4598.43																							0.833333
5646_74.B	2	529.129	741.605	0.188727	0.986682	354.297	722.558	474.294	2357.71	0.128684	0.250403	0.9610604 0.9998839		105.434	0.280457	24.8518	1325.48	0.0669286	0.87737													0.797956
5848_29.A	2	-9.71014	956.206	0.145619	0.987498	-182.899	113.285	354.089	2512.78	0.129303	0.221297	0.968763	0.999878	176.524	0.237614	1.19301	754.198	0.0872123	0.932769													0.841878
629.55.A	3	-201.334	1056.12	0.251484	0.989522	-525.632	22.3183	721.663	2074.28	0.1374	0.325317	0.985351	0.999298							31.0476	0.195081	12799.1	0.748124	1.84716	179.453	0.0822261	0.664165	815.488	12799.1	0.0185331	0.947108	0.738037
6455_60.A	2	-302.74	2137.67	0.235181	0.999191	-702.502	-139.017	1419.52	3158.22	0.161327	0.316499	0.973576	0.999964	1664.16	0.272885	79.928	12999.7	0.000321754	0.999595													0.76401
6514_73.A	1	-277.358	2589.06	0.1	1	-522.445	-70.8686	2005.59	3409.91																							0.9
7145_25.A	2	-393.495	3518.58	0.0976148	0.998379	-703.469	-72.665	1529.42	4749.17	0.0537049	0.178756	0.960566	0.999987	3412.19	0.0299274	12.218	12997	0.000238786	0.999928													0.900764
7459_43.A	2	153.393	1499.03	0.239831	0.981218	-138.792	324.525	672.993	2803.05	0.16266	0.306677	0.945376	0.999981	460.821	0.7763	0.800372	12996.1	0.000121359	0.999598													0.741387
7488_17.A	2	-4.21196	1395.74	0.148739	0.990945	-177.766	118.497	386.592	2077.45	0.119856	0.236352	0.944478	0.999448	532.147	0.256636	16.0182	12984.4	0.00536184	0.995559													0.842206
7582_70.A	2	-47.2295	2241.66	0.039601	0.988855	-282.72	188.613	754.442	3023.55	0.023108	0.141923	0.902847	0.998826	600.333	0.171468	179.176	1079.16	0.0897291	0.487121													0.949254
7745_41.A	2	-111.562	1061.98	0.236746	0.989201	-332.716	9.243	354.378	2056.16	0.168561	0.284758	0.975118	0.999483	305.609	0.305132	26.5079	552.639	0.104375	0.898726													0.752455
7800_31.A	2	-538.985	3326.64	0.0884268	0.992996	-950.755	-194.727	917.339	4999.92	0.0399431	0.147581	0.956008	0.999947	1197.29	0.725855	2.87266	12999.9	0.000301896	0.999946													0.904569
8421_84.A	2	-1576.37	3216.37	0.188303	0.999721	-2376.59	-1073.12	880.331	4752.54	0.10152	0.282277	0.984902	0.999998	10787.9	0.806152	14.8943	12998.2	3.76698e-05	0.999919													0.811417
8452.17.A	2	-58.3289	783.238	0.175112	0.982699	-130.648	75.2749	251.513	1542.55	0.143987	0.235479	0.954889	0.992272	139.87	0.230931	14.0728	557.085	0.108032	0.570742													0.807587
8526_84.A	3	-1.99652	2060.28	0.0558082	0.999571	-334.916	246.495	1526.87	3037.31	0.0187161	0.246602	0.98902	0.999994							14.8547	0.18509	10303.3	0.83972	1.75808	529.621	0.10113	0.762491	197.317	12988.6	0.00162587	0.995498	0.943762
8646_45.A	2	-14.5527	2661.78	0.0682701	0.98828	-297.819	222.053	1125.1	3563.03	0.0154776	0.140746	0.946271	0.999892	2146.94	0.24124	19.367	12999.6	6.13291e-05	0.999835													0.92001
8905_18.A	1	-2065.92	7050.99	0.0789474	1	-2820.16	-1356.78	5219.47	9001.1																							0.921053
8940_65.A	2	-196.622	2829.5	0.174937	0.996168	-610.868	48.7189	857.925	4346.54	0.11436	0.262299	0.941867	0.99997	1259.94	0.431633	19.2648	12997.8	7.10225e-05	0.999892													0.821231
8946_84.A	2	248.691	1268.19	0.0754782	0.997571	40.3313	375.207	883.647	2458.84	0.0420847	0.149462	0.9513012 0.9983889		379.277	0.187059	84.1272	795.047	0.0917078	0.680306													0.922093
9191_30.A	1	-552.234	6050.73	0.111111	1	-1176.51	-89.1689	4479.58	8314.01																							0.888889
960_48.A	3	118.91	647.309	0.0157993	0.928264	-50.9365	236.929	203.316	1215.84	1.12996e-05	0.0503558	0.898277	0.951649							88.1633	0.125856	1175.89	0.339605	9.7733	234.725	0.0479872	0.288353	6.32855	12950.9	0.024685	0.984918	0.912465
985_91.A	2	249.918	1987.93	0.161544	0.963402	-26.3975	563.271	759.06	4050.48	0.0910463	0.211885	0.916578	0.99991	577.244	0.414568	4.57343	12999.7	0.000107437	0.999797													0.801858
9852_62.A	2	-152.65	1902.78	0.183193	0.999926	-540.557	-10.2364	715.024	3509.19	0.103619	0.240771	0.981774	1	7.11506	12998.2	596.238	0.717174	7.11506	12998.2	0.000178702	0.999898											0.816733
9879_13.A	2	-101.034	1651.87	0.104608	0.934988	-500.786	96.3028	368.811	3203.76	0.0241851	0.160651	0.869333	0.991178	752.571	0.204055	3.0439	12998.8	7.4754e-05	0.999813													0.830379
99_38.A	2	-74.2164	684.368	0.142369	0.97059	-274.272	20.4579	530.794	2382.75	0.109601	0.200205	0.955868	0.998562	200.635	0.250146	15.2223	12999.3	1.17238e-05	0.999978													0.828221

## Sheet: StyleGWAS
SNP	BestFitModel	center	width	pmin	pmax	centerLLlow	centerLLhigh	widthLLlow	widthLLhigh	pminLLlow	pminLLhigh	pmaxLLlow	pmaxLLhigh	deltaM	tauM	deltaM2LLLow	deltaM2LLHigh	tauM2LLLow	tauM2LLHigh	deltaL	tauL	deltaR	tauR	deltaL2LLLow	deltaL2LLHigh	tauL2LLLow	tauL2LLHig	deltaR2LLLow	deltaR2LLHigh	tauR2LLLow	tauR2LLHigh	deltaP
10055_32.A	null																															0.195652
10541_64.A	1	-451.118	4071.61	0.804348	1	-3932.57	375.545	1926.06	12997.2																							0.86
10547_48.A	1	-596.393	4536.72	0.14	1	-1135.88	-230.152	3334.59	6436.43																							0.690476
11035_62.B	1	940.824	11441.1	0.166667	0.857143	29.0949	1933.57	7290.26	12999.7																							0.09375
13074_38.A	1	5994.3	11608.8	0.90625	1	2793.28	5999.96	4861.02	12999.1																							0.666667
13143_66.A	1	4056.67	11786.5	0.333333	1	2978.43	5165.05	8552.6	12999.4																							0.0336718
13980_75.A	2	968.143	244.55	0.966247	0.999919	421.967	1447.96	2.12221	1767.11	0.937734	0.98391	0.994198	0.999999	4048	0.830611	20.1842	12998.6	0.000366856	0.998821													0.944444
1686_88.A	1	-151.555	3494.8	0.0555556	1	-434.936	90.2846	2763.99	4522.86																							0.389197
1834_42.A	2	-505.259	1461.01	0.59778	0.986978	-924.007	-160.034	56.2675	3212.19	0.541459	0.679676	0.947777	0.999942	586.292	0.154591	9.8704	12988.7	6.89751e-05	0.999947													0.523968
1967_48.B	2	220.042	586.435	0.38221	0.906178	65.731	387.363	16.1575	1872.49	0.292801	0.457784	0.85241	0.993418	211.093	0.135122	41.1825	12980.8	0.000671313	0.999744													0.835604
2650_12.A	2	-19.4547	1277.53	0.141642	0.977246	-223.201	133.105	545.116	2668.55	0.0929132	0.199066	0.951674	0.999928	467.637	0.37437	10.2927	12995.3	0.000215202	0.999795													0.871179
4130_40.A	2	-535.764	2795.3	0.128496	0.999675	-784.758	-194.455	1386.45	4025	0.0754513	0.211093	0.983367	0.999996	1112.41	0.677673	7.4109	12999.7	0.000805393	0.999827													0.833333
4544_18.B	1	1561.14	8805.59	0.125	0.958333	1003.5	2197.54	6509.27	11816.8																							0.3
5302_86.A	1	1308.7	11720.8	0.7	1	-131.278	2790.62	6515.77	12999.8																							0.84
6646_24.A	1	-592.413	5662.15	0.16	1	-1169.43	-160.931	4196.39	7751.4																							0.307692
7776_80.A	1	-6999.66	9135.03	0.692308	1	-6999.88	-5363.29	6324.58	12441.5																							0.6
7878_26.A	1	1284.74	10750.9	0.4	1	439.078	2223.07	7795.86	12999																							0.0936496
9254_81.A	2	-579.821	551.467	0.887482	0.981132	-1564.87	450.498	1.96841	7449.9	0.830139	0.912426	0.949691	0.998724	12118.6	0.592429	41.7033	12996.9	0.000220144	0.99994													0.7625
9470_39.A	1	-1276.61	7641.08	0.175	0.9375	-2124.01	-578.172	4704.95	10823.1																							0
																																0

## Sheet: trunkGWAS
SNP	BestFitModel	center	width	pmin	pmax	centerLLlow	centerLLhigh	widthLLlow	widthLLhigh	pminLLlow	pminLLhigh	pmaxLLlow	pmaxLLhigh	deltaM	tauM	deltaM2LLLow	deltaM2LLHigh	tauM2LLLow	tauM2LLHigh	deltaL	tauL	deltaR	tauR	deltaL2LLLow	deltaL2LLHigh	tauL2LLLow	tauL2LLHig	deltaR2LLLow	deltaR2LLHigh	tauR2LLLow	tauR2LLHigh	deltaP
10005_32.A	null																															0
10034_9.A	2	172.566	668.745	0.273857	0.999696	-93.9123	218.182	529.511	1574.84	0.173541	0.300329	0.969364	0.999753	365.12	0.120309	20.8554	12990.7	0.00328661	0.997943													0.725839
1035_33.A	2	106.329	1713.01	0.124295	0.989804	-59.8195	332.199	581.969	3300.76	0.0832245	0.193543	0.942486	0.999936	336.086	0.303736	18.0434	864.35	0.100526	0.951774													0.86551
1047_12.A	3	-36.5239	981.485	0.190919	0.95757	-362.585	8.28003	981.485	2326.48	0.0684975	0.234316	0.939476	0.974971							109.876	0.123474	12638.7	0.435101	13.4857	158.43	0.123474	0.405065	1631	12638.7	0.153088	0.967098	0.766651
10475_38.A	2	-18.7189	764.169	0.313322	0.979751	-442.582	183.361	591.105	3321.88	0.203999	0.373825	0.962639	0.999488	191.547	0.25893	22.8516	12941.3	0.000133956	0.999699													0.666429
10772_33.A	null																															0
11371_88.A	2	15.3391	1920.43	0.15131	0.979018	-155.889	234.689	657.206	3217.03	0.0961816	0.202435	0.948201	0.99931	607.063	0.412925	15.7094	12990.7	0.00174051	0.997273													0.827709
12126_26.A	1																															0
13005_57.A	null																															0
13358_13.A	1	-497.303	1657.11	0.863636	1	-2354.03	124.722	396.565	6818.03																							0.136364
13360_70.A	2	7.67405	42.4345	0.929593	0.993913	-193.527	1425.89	0.764917	780.241	0.888759	0.953612	0.981135	0.999805	6426.89	0.672422	132.58	12990.8	0.00128582	0.996665													0.0643205
14077_69.A	null																															0
14305_42.A	1	-407.62	2130.92	0.87037	1	-1320.2	167.244	1080.31	5181.91																							0.12963
153_71.A	2	-102.477	1751.99	0.299878	0.994035	-430.199	133.632	691.636	2690.41	0.213091	0.376419	0.975957	0.999963	12243.1	0.1859	2.10617	12997.5	3.19999e-05	0.999982													0.694157
1833_82.A	1	-6995.04	10779.2	0.846154	1	-6999.97	-4452.19	6558.81	12999.7																							0.153846
1848_52.A	null																															0
1905_70.A	null																															0
3274_38.A	2	-30.2556	83.7812	0.955685	0.999963	-121.015	315.993	0.419479	614.856	0.930946	0.974378	0.994673	0.999984	5773.68	0.573661	55.6314	12970.4	0.00680167	0.998151													0.0442784
5626_90.A	3	-74.9393	1480.36	0.258181	0.99028	-332.638	238.205	632.339	2563.84	0.0180918	0.339366	0.970173	0.999246							45.6909	0.317359	860.51	0.707206	0.0308141	403.679	0.0450611	0.703181	339.414	12863.3	0.00694968	0.999003	0.732099
582_62.A	1	-744.646	3643.43	0.911765	1	-6871.67	398.104	1180.11	12999																							0.088235
612_37.A	null																															0
6353_79.A	2	-74.7653	945.739	0.292757	0.999011	-683.355	3.2087	642.571	4131.89	0.205972	0.346146	0.987377	1	203.827	0.267721	12.7107	12984	0.000187629	0.999763													0.706254
640_22.A	2	181.686	811.144	0.855371	0.997803	-601.885	646.075	4.06517	3701.37	0.787153	0.897742	0.985331	0.999997	38.1251	12997.9	0.00100436	0.999907															0.142432
6772_56.A	2	186.363	69.6111	0.967804	0.999798	47.8113	849.592	0.513966	1562.19	0.944287	0.982118	0.993793	0.999995	18.4693	12992.9	0.000116406	0.997999															0.0319934
7800_31.A	2	-538.985	3326.64	0.0884268	0.992996	-950.755	-194.727	917.339	4999.92	0.0399431	0.147581	0.956008	0.999947	1197.29	0.725855	2.87266	12999.9	0.000301896	0.999946													0.904569
8646_45.A	2	-14.5527	2661.78	0.0682701	0.98828	-297.819	222.053	1125.1	3563.03	0.0154776	0.140746	0.946271	0.999892	2146.94	0.24124	19.367	12999.6	6.13291e-05	0.999835													0.92001
8756_47.A	null																															0
9177_25.B	2	87.3549	1298.06	0.111601	0.962221	-98.2089	239.813	816.84	2156.97	0.080316	0.195155	0.904349	0.990265	427.532	0.179737	210.886	819.019	0.0393178	0.503939													0.85062
9852_62.A	2	-152.65	1902.78	0.183193	0.999926	-540.557	-10.2364	715.024	3509.19	0.103619	0.240771	0.981774	1	7.11506	12998.2	596.238	0.717174	7.11506	12998.2	0.000178702	0.999898											0.816733
